# Supplementary material for: Prevalence and risk factors related to poor outcome of patients with severe Plasmodium vivax infection: a systematic review, meta-analysis, and analysis of case reports
Source: BMC Infect Dis. 2020 May 24;20:363. doi: 10.1186/s12879-020-05046-y (PMC7245863; doi:10.1186/s12879-020-05046-y)
Supplement: Supplementary file 1 — Additional file 1. Data set 1. [file 12879_2020_5046_MOESM1_ESM.xlsx]

## Sheet: Case report ตัดข้อมูลลอง R 10-1
Author	year	cases of P.vivax	ARDS	acidosis	Pulmonary oedema	Death	cerebral malaria	convulsion	ARF	Prostration	Hypotension/shock	Joundice	severe anemia/anemia	bleeding/dic	hyperparasitemia	hypoglyceia	all severe	Hyperpyrexia	Severe vomiting	Drosiness	hepatitis	respiratory	Severe vomiting	Sudden cardiac arrest	Haemoglobinuria/hematuria	anemia	thrombocytopenia	severe thrombocytopenia
Aatif et al., 2013	2013	107	1	0	0	1	0	0	0	0	0	3	23	2	0	0	30	0	0	0	0	0	0	0	2	14	0	96
Akhlaq et al., 2018	2018	715	0	0	0	0	7	0	0	0	0	0	0	0	0	0	7	0	0	0	0	0	0	0	0	0	0	0
Alexandre et al., 2010	2010	358	2	0	0	1	0	0	2	0	1	9	5	0	0	0	20	0	0	0	0	0	0	0	1	0	0	0
Arevalo-Herrera et al., 2015	2015	673	3	0	0	0	0	0	7	5	0	12	0	0	1	0	28	0	0	0	2	0	0	0	9	0	0	1
Barcus et al., 2007	2007	1135	1	2	0	9	1	1	3	0	0	0	24	0	1	0	42	0	1	0	7	1	1	1	0	0	0	0
Bhattacharjee et al., 2013	2013	168	2	0	0	0	10	8	0	0	7	0	0	9	0	0	36	0	0	0	0	0	0	0	7	0	0	0
Chaparro-Narvaez et al., 2016	2016	1126	56	0	22	0	58	39	127	0	31	40	84	73	0	0	530	0	127	121	0	0	0	0	43	0	494	0
Chery et al., 2016	2016	838	27	0	5	0	2	0	12	0	5	23	2	1	0	0	77	13	0	0	0	0	0	0	0	16	0	0
Demissie Y and Ketema T, 2016	2016	384	6	0	0	0	0	0	0	14	0	0	13	0	0	5	38	8	9	0	0	0	0	0	0	0	0	0
Dos-Santos et al., 2014	2014	151	1	0	0	0	0	0	2	0	0	0	0	6	0	0	9	0	0	0	0	0	0	0	6	0	0	0
Douglas et al., 2014	2014	3495	185	0	0	65	55	0	0	0	0	0	0	0	0	0	305	0	0	0	0	0	0	0	0	652	0	0
Echeverri et al., 2003	2003	104	0	0	0	0	0	0	0	0	0	16	0	0	0	43	59	0	0	0	0	0	0	0	0	48	8	0
Genton et al., 2008	2008	1946	56	0	0	0	33	0	0	0	0	0	18	0	0	0	107	0	0	0	0	0	0	0	0	0	0	0
George P and Alexander LM, 2010	2010	30	1	0	0	2	2	0	8	0	0	13	3	0	0	0	29	0	0	0	0	0	0	0	0	0	0	0
Goyal JP and Makwana AM, 2014	2014	47	2	0	0	1	2	0	1	0	0	3	0	0	0	0	9	0	0	0	5	0	0	0	0	15	17	0
Im et al., 2017	2017	2010	0	3	40	0	5	0	2	0	4	0	0	3	0	0	57	0	0	0	0	0	0	0	0	0	0	0
Imtiaz et al., 2015	2015	50	6	0	0	0	7	0	0	0	0	5	0	0	0	0	18	0	0	0	0	0	0	0	0	0	0	0
Jain et al., 2013	2013	198	0	0	0	2	7	7	3	0	0	3	7	1	0	0	30	0	0	0	0	0	0	0	0	0	7	0
Jamaiah et al., 1998	1998	60	0	0	0	0	0	0	0	0	0	1	0	0	0	0	1	0	0	0	0	0	0	0	0	1	0	0
Ketema T and Bacha K, 2013	2013	156	3	0	0	0	0	0	0	0	0	0	8	0	29	2	42	4	2	0	0	0	0	0	0	60	0	0
Kochar et al., 2009	2009	456	4	0	0	0	3	0	13	0	0	14	12	0	0	0	46	0	0	0	0	0	0	0	0	0	5	0
Kumar R and Saravu K, 2017	2017	511	10	5	26	2	6	3	26	0	7	91	6	12	0	0	194	0	0	0	11	0	0	0	0	0	0	0
Kumari M and Ghildiyal R, 2014	2014	50	2	0	0	0	4	1	0	0	2	0	3	5	0	0	17	0	0	0	0	0	0	0	0	0	0	0
Kwak et al., 2013	2013	341	0	0	0	5	3	0	3	0	14	0	0	0	0	0	25	0	0	0	0	0	0	0	0	0	0	0
Limaye et al., 2012	2012	338	12	0	0	6	12	0	12	0	3	0	10	0	0	0	55	0	0	0	0	0	0	0	0	0	0	0
Mathews et al., 2019	2019	150	13	8	0	0	5	1	5	0	4	54	4	9	0	0	103	0	0	0	0	0	0	0	0	0	0	0
Medina-Morales et al., 2016	2016	313	6	0	0	0	0	1	0	0	0	2	2	0	0	0	11	0	0	0	0	0	0	0	0	0	0	0
Mehmood et al., 2012	2012	94	1	0	0	0	2	0	45	0	4	0	0	14	0	0	66	0	0	0	32	0	0	2	0	0	88	44
Mitra et al., 2015	2015	83	2	4	0	1	5	0	1	0	1	16	0	2	0	0	32	0	0	0	0	0	0	0	0	0	0	10
Mohapatra et al., 2013	2013	31	0	0	3	0	3	0	5	0	0	2	10	0	0	0	23	0	0	0	0	0	0	0	0	0	0	0
Naha et al., 2012	2012	213	4	0	0	0	3	0	2	0	10	29	1	0	0	0	49	0	0	0	13	0	0	0	0	65	68	0
Nayak et al., 2013	2013	459	13	0	2	0	11	0	4	0	0	0	16	8	0	0	54	0	0	0	9	0	0	0	1	0	0	0
Nurleila et al., 2012	2012	1837	10	0	0	0	86	0	0	7	0	0	77	6	0	0	186	0	0	0	2	0	0	0	0	0	0	0
Park et al., 2019	2019	1366	0	2	5	0	4	0	8	0	115	109	45	0	0	0	288	0	0	0	0	0	0	0	0	0	0	0
Raposo et al., 2013	2013	292	0	0	0	0	3	2	0	0	0	3	0	9	0	0	17	0	0	2	0	0	0	0	0	0	0	0
Rizvi et al., 2013	2013	172	6	0	0	3	10	0	13	0	10	0	16	8	0	3	46	0	0	0	18	0	0	0	0	0	35	0
Sahni et al., 2016	2016	121	3	0	0	4	10	0	0	0	6	15	0	10	0	0	48	0	0	0	18	0	0	4	0	40	70	0
Saini et al., 2013	2013	108	0	0	0	0	3	4	6	0	0	2	8	1	0	0	24	0	0	0	4	0	0	0	0	0	0	22
Saravu et al., 2012	2012	110	0	0	0	0	0	0	12	0	9	42	0	35	0	0	98	0	0	0	37	0	0	0	0	51	75	1
Saravu et al., 2014	2014	585	52	3	0	2	4	0	6	0	3	0	6	0	0	0	76	0	0	0	11	0	0	0	6	0	0	0
Sarkar et al., 2013	2013	900	0	0	0	8	24	0	8	0	0	52	12	0	0	4	108	0	0	0	0	0	0	0	0	0	0	0
Shaikh et al., 2012	2012	64	0	0	0	40	12	0	0	0	0	0	8	1	0	1	62	0	0	0	0	0	0	0	0	0	0	1
Sharma et al., 2013	2013	261	3	0	0	0	10	4	6	0	6	14	8	10	0	0	61	0	0	0	0	0	0	0	1	0	0	20
Singh et al., 2011	2011	108	0	0	0	0	3	4	0	0	0	2	0	1	0	0	10	0	0	0	4	0	0	0	0	8	22	0
Singh et al., 2013	2013	61	5	0	0	0	10	0	5	0	4	0	6	0	0	4	34	0	0	0	4	0	0	0	5	0	41	18
Srivastava et al., 2011	2011	50	19	0	0	0	2	0	11	0	16	31	3	0	0	0	41	0	0	0	34	0	0	0	0	38	41	0
Tanwar et al., 2011	2011	154	0	0	0	0	14	0	0	0	0	0	0	0	0	0	14	0	0	0	0	0	0	0	0	0	0	0
Tjitra et al., 2008	2008	19050	49	0	0	0	34	0	0	0	0	0	546	0	0	0	629	0	0	0	0	0	0	0	0	0	0	0
Zubairi et al., 2013	2013	296	0	17	23	0	6	0	10	0	5	28	15	16	0	3	123	32	0	0	97	0	0	0	62	0	272	58
total		42325	566	44	126	152	471	75	355	26	267	634	1001	242	31	65	4055	57	139	123	308	1	1	7	143	1008	1243	271
