# Supplementary material for: Prevalence and risk factors related to poor outcome of patients with severe Plasmodium vivax infection: a systematic review, meta-analysis, and analysis of case reports
Source: BMC Infect Dis. 2020 May 24;20:363. doi: 10.1186/s12879-020-05046-y (PMC7245863; doi:10.1186/s12879-020-05046-y)
Supplement: Supplementary file 2 — Additional file 2. Data set 2. [file 12879_2020_5046_MOESM2_ESM.xlsx]

## Sheet: casereport
case	author	year	severe	Glasgow Coma Scale	country	days of fever	fever	cough	weakness	headache	malaise	rash	Urine output	chills	rigors	abdominal pain	neusea	vomiting	edema	pulse	temp	respiratory rate	SB	DSB	SYMTHOM	Spleen PALPABLE	iver PALPABLE	hb	wbc	platlet	malaria stage	parasitecount	RDTtest	RDTposforvivax	Blood glucose	BUN	Creatinine	bilirubin	sodium	potassium	ALP	ALT	AST	Albumin	LDH	Urinalysis	UA ALBUMIV	UA RBC	UA WBC
case report	Kanodia	2013	ARF		India	10	yes													100	100		100	60		YES		9.5	7840	243000	growing trophozoites		none				3.8	0.3	127	5.14							4+	30–35
case report	Kaur, D.	2017	ARF		India	7	yes					yes	anuria	yes	yes					100	39		100	60		YES	YES	8.3	8300	30 000/	trophozoites, gametocytes, and schizont	24000	LDH	positive		112	2		130	4.5	170						2+	5–10	5–6
case report	Kute, V. B.	2012	ARF+Jaundice		India	5	yes						anuria	yes	yes					116	40	36	110	58				5.2	7200	12000	Schizonts/ring	<2 %	LDH/HRP	pos/neg	44	132	6	4.5	119	4.5		77	194	2.2	1412
case report	Kute, V. B.	2012	ARF		India	10	yes						anuria	yes	yes					120	40	35	110	60				8.8	9600	150000	NA	2	LDH/HRP	pos/neg	74	190	7.3	2.7	117	4.6		57	288	4.1	312		negative	6-8dysmorphic red cells	2–3
case report	Lakhotia, M.	2015	ARF		India	6	yes						anuria			yes		yes		134	36.7	24	80	60				12.7	14190	159000	ring form		LDH	positive	110	190	4.27	2.94	142	4.5	125	54	99	3.7	478
case report	Nair, R. K.	2019	ARF+Jaundice		India	10	yes						anuria	yes		yes	yes	yes		96			110	60				10.3	7000	110000	Trophozoites and gametocytes		HRP	neg		162	6.7	4.9			81	103	150	1.8	2273		2+	numerous	8–10
case report	Patel, M. P.	2013	ARF		India	10	yes						oliguria/hematuria	yes	yes						39.1	28	140	90				9	8600	96000	schizonts		LDH/HRP	pos/neg		184	7.2								1146		1+	50–60
letter	Saharan, S.	2009	ARF+ARDS		India	5	yes						anuria	yes		yes							120	70				8.8	7800	10000	trophozoites	200/μl)	none		100	239	9		136	5							3+	80–100
case report	Sharma, J.	1993	ARF		India	7	yes						anuria		yes				yes									6	5400	80000	NA		none			192.9	6.4	0.8	130	5.8							2+	numerous	neg
case report	Sharma, V.	2012	ARF+Shock+Jaundice		India	14	yes							yes	yes	yes		yes		124		32	86	42				13.4	12200	34000	NA		LDH/HRP	pos/neg	72	86	3.1	4.2	143	4.1	68	56	68	2.7
case report	Karanth, S. S.	2014	Bleeding (Brain)		India	3	yes		yes						yes					124	39.7		110	70	facial palsy			13.8	3400	66000	ring forms, trophozoites and schizonts		HRP	neg				3				98	102		850	normal
case report	Kochar, A.	2013	Bleeding (Retinal)		India	6	yes													86	37.8	16	130	80				5.6	8000	40000								1.1			120	35	40
case report	Raj, M. A.	2016	Bleeding (Brain)+Juandice		India		no			yes								yes			38.9				jaundice			9.1		13000	schizonts and ring forms							6.7				normal	normal			normal
case report	Arora, S.	2018	Hyperparasitemia+Juandice+ARDS+ARF+Acidosis		India	5	yes													110	39.1	40	100	60	large purpuric skin lesions			9.6	26000	24000	ring	0.12			76	114	1	21.9	130	7.1		70	125		391		2+	1–2	8–10
case report	Amireh, S.	2018	Impair conciousness(cerebral malaria)+Jaundice+ARF	10	Nigeria	5	yes													119	39.2	24	119	70	confusion, lethargy	YES		7.9	5600	19000	ring forms and trophozoites					28	1.13	15.5			206	96	123		2023
case report	Anvikar, A. R.	2010	Impair conciousness (cerebral malaria)	8	India	4	yes							yes	yes			yes		92	38.9	28	70		2convulsions	YES				52000		48000 parasites/μl	LDH/HRP	pos/neg				2.56			265	162	75
case report	Bhatia, R. and Bhatia, G.	2016	Impair conciousness (cerebral malaria)	8	India	7	yes																		2convulsions	YES	YES	4.2	2700	56000	trophozoites and gametocytes	6000/cu mm	LDH/HRP	pos/neg												normal
case report	Gupta, H.	2016	Impair conciousness (cerebral malaria)	NA	India	2	yes			yes				yes				yes		80	36.9	18	124	80	seizures					110000							normal	1.3	normal	normal
case report	Kakaraparthi, S.	2014	Impair conciousness (cerebral malaria)+ARF	10	India	1	yes		yes					yes	yes								110	80		YES	YES	11	2600	32000	ring forms and schizonts				normal	120	2.1		normal	2.7		normal.	normal.
case report	Khan, Y. A.	2018	Impair conciousness (cerebral malaria)	5	Pakistan	3	yes											yes		167	38	70	133	87	seizures			9.4	13000	304000		1–10 per 100 high power fields
case report	Pinzon, M. A.	2013	Impair conciousness (cerebral malaria)	7	Colombia	7	yes			yes	yes														seizures					55300	gametocytes	3.2/ul			142		1.34	1.6				81.9	98
case report	Pothapregada, S. and Kamalakannan, B.	2014	Impair conciousness (cerebral malaria)	7	India	7	yes						oliguria	yes	yes					tachycardia			60	40	seizures	YES					trophozoite and gametocyte		LDH/HRP	pos/neg		normal.	normal.					normal.	normal.			normal
case report	Rathia, S. K.	2016	Impair conciousness (cerebral malaria)	low	India	5	yes							yes	yes			yes		90			92	54	seizures			11.9	10600	13000		200 copies/ml	HRP	neg
case report	Sarkar, J.	2012	Impair conciousness (cerebral malaria)+bleeding+ARF	low (E2V1M3)	India	5	yes			yes				yes	yes	yes		yes		100	40	30	80	60				11.7	1500	80000						66	0.9	2.7	136	4.4	542	264	74			normal
case report	Sinha, S.	2013	prostation		India	2	yes		yes					yes						74			124	70		YES		11.5	7900	56000	Trophozoites									1.47
case report	Illamperuma, C. and Allen, B. L.	2007	Pulmonary edema		Uganda	5	yes			yes										140	39.5	18	126	82				10.2	5500	59000	ring forms, gametocytes, schizonts and	0.01				26	1.6	2.2				normal	normal	2.8		normal
case report	Nasir, N.	2014	ARDS+Shock		Pakistan	8	yes									yes	yes	yes		107			82	59				12.3	10200	25000	trophozoites and gametocytes					29	0.9		132	3.3
case report	Pukrittayakamee, S.	1998	Pulmonary edema		Thailand	2	yes	yes												80	37.5	20	130	80			YES	10.3	8700	45000		1784/ul	HRP	neg	219		normal					normal	normal					20	5
case report	Abideen, Z. U.	2016	ARDS+Acidosis		Pakistan	7	yes	yes	yes					yes	yes					112	37.8	30	100	60				14.4	8000	35000			ICT	positive			1.5
case report	Agarwal, R.	2007	ARDS		India	2	yes			yes										120		44	124	80		YES	YES	8.6	10600	59000		<0.1%	HRP	neg		normal	normal					normal	normal
case report	Atam, V.	2013	ARDS		India	7	yes	yes						yes	yes	yes	yes			110	38.9		102	60	jaundice				9800				LDH	positive	81			2.5			221	39	114
letter	Carlini, M. E.	1999	ARDS		Colombia	na	yes		yes		yes			yes		yes				130	35.7		63	47				14.9	3400	17000		0.05
case report	Gupta, H.	2015	ARDS+Jaundice		India	5	yes							yes						110	37	24	100	70				9.9	3200	35000		severe parasitemia	ICT	positive			1.7	5.5			193	21	57
case report	Kasliwal, P.	2009	ARDS		India	7	yes	yes		yes				yes		yes				88	37.6	22	140	90						130000	trophozoites and schizonts		LDH	positive
case report	Lee, H. J.	2013	ARDS+Jaundice+Acidosis		South Korea	7	yes									yes				180	37.3	20	109	65		YES		11.1	9910	37000		16,380/μl	LDH/HRP	pos/neg	161	38.1	1.35	9.3			423	115	183
case report	Lomar, A. V.	2005	ARDS		Brazil	3	yes		yes	yes										115	37.9		81	64			YES	12.4	3400	65000			HRP	neg			0.7					normal	normal
case report	Nemie, L.	2018	ARDS+Bleeding+Jaundice+ARF		Ethiopia	7	yes			yes		yes	oliguria/hematuria			yes				116	38.5	40	120	70	jaundice			8.5		6000		low	ICT	positive		119	1.4	5.9	normal	normal					670			2+	1+
case report	Price, L.	2007	ARDS		India	3	yes			yes										139	39.4		146	86				12		91000		0.3%(11 700/ l)	HRP	neg					normal	normal
case report	Valecha, N.	2009	Impair conciousness (cerebral malaria)+ARDS+Shock+hyperparasitemia		India		yes							yes	yes						38.3				jaundice			15	7700		trophozoites	140,000/μL	HRP	neg	65	8
case report	Mehndiratta	2013	Anemia+ARF+bleeding+shock		India	5	yes					yes	oliguria	yes	yes					110	38.9	28	116	70	swelling	YES	YES	6.4	9200	27000	schizonts		LDH/HRP	pos/neg		174	4.5	4		hyperkalemia	149	303	117
case series	Aashish, A. Manigandan, G.	2015	ARF+Jaundice		India	3	yes		yes				oliguria	yes	yes					110			80	50				9	6000	70000			ICT	positive	50		3	3.5				196	250
	Aashish, A. Manigandan, G.	2015	ARF		India	4	yes													115			90	70	seizures	YES	YES	anemia	7200	thrombocytopenia			ICT	positive	20		3.4					impaired	impaired
	Aashish, A. Manigandan, G.	2015	ARDS+Pulmonary edema+ARF+Jaundice		India	5	yes						oliguria							126			60	40				anemia	5000	thrombocytopenia			ICT	positive	40			5				impaired	impaired
case series	Amitabh, V.	2010	ARF+Severe anemia		India	5	yes						oliguria															4.1	9000							211	8.4	1.2	144	4.4	290	48	48					50 - 60	2–3
	Amitabh, V.	2010	ARF		India	9	yes						oliguria							110			130	80				10.3		22000					208	242	6.45		124	5.4		normal	normal
	Amitabh, V.	2010	ARF+Jaundice		India	7	yes																130	90				8.2	9400	26000					70	344	13.8	19.2	149	5.2	260		226
	Amitabh, V.	2010	ARF+Jaundice		India	7	yes						oliguria									33	170	110				9.6	2700	36000						230	4.6	16.6	135	3.1	756	45	70						1–2
	Amitabh, V.	2010	ARF		India	8	yes						oliguria															7.3	8500	150000					87	166	11.1									normal
	Amitabh, V.	2010	ARF+Jaundice		India	7	yes		yes								yes	yes					140	92		YES	YES	7.75	17500							80	3.96	5.1				37				normal
	Amitabh, V.	2010	ARF		India	7	yes						oliguria				yes	yes		104			150	110				8.8	8600							92	8.96	2.1	135	4.5						normal
	Amitabh, V.	2010	ARF+Jaundice		India	4	yes							yes				yes		112			156	88				8	10900							78	4.2	5.8				35						4–6	2–4
case series	Gera, C. and Dhanoa, J.	2010	ARDS+Jaundice+ARF		India	7	yes	yes												102	38	48	100	70	breathlessness		YES	10.7	11000	30000		<0.1%	HRP	neg		102	1.9	4.1				67	47	2.3
	Gera, C. and Dhanoa, J.	2010	ARDS		India	5	yes									yes				86	38.5	36	110	70	breathlessness	YES	YES	7.7	4200	65000		0.01	HRP	neg		53	0.7	2.73				77	46	1.8
case report	Gupta P	2016	Impair conciousness (cerebral malaria)+convulsion		India	2	yes					yes		yes						110	38.3	20	100	75	convulsions	YES		6.8	4900	7100	trophozoites and schizonts	0.02	ICT	positive			1.2	2.9	normal	normal
case report	Harish, R. and Gupta, S.	2009	Impair conciousness (cerebral malaria)+severe anemia+bleeding	E1V2M3	India	4	yes											yes							seizures			7.2	10000				LDH/HRP	pos/neg								impaired	impaired			normal
case series	Joon, Y. S.	2007	Shock+Jaundice		Republic of Korea	6	yes		yes							yes				105	39		70	40		YES	YES			thrombocytopenia	ring forms, trophozoites, and schizonts	2,352/ul
	Joon, Y. S.	2007	Shock		Republic of Korea	7	yes							yes		yes	yes			88			70	40		YES	YES					12,376/ul
case series	Neki, N. S.	2013	Impair conciousness (cerebral malaria)+convulsion		India	5	yes							yes	yes					110		22	110	80	convulsions	YES		normal	normal	normal	trophozoites		LDH/HRP	pos/neg	normal	normal	normal		normal	normal		normal	normal
	Neki, N. S.	2013	Impair conciousness (cerebral malaria)+convulsion		India	5	yes							yes	yes					110		22	110	80	convulsions	YES		normal	normal	normal	trophozoites		LDH/HRP	pos/neg	normal	normal	normal		normal	normal		normal	normal
case series	Sarkar, S. and Bhattacharya, P.	2008	Impair conciousness (cerebral malaria)+convulsion		India	5	yes							yes	yes										convulsions						trophozoites		LDH/HRP	pos/neg	normal	normal	normal	normal	normal	normal		normal	normal			normal
	Sarkar, S. and Bhattacharya, P.	2008	Impair conciousness (cerebral malaria)+convulsion		India	5	yes							yes	yes										convulsions						trophozoites		LDH/HRP	pos/neg	normal	normal	normal	normal	normal	normal		normal	normal			normal
	Sarkar, S. and Bhattacharya, P.	2008	Impair conciousness (cerebral malaria)+convulsion		India	5	yes							yes	yes										convulsions						trophozoites		LDH/HRP	pos/neg	normal	normal	normal	normal	normal	normal		normal	normal			normal
	Sarkar, S.	2010	ARDS		India	7	yes			yes				yes	yes			yes		110		32	100	60				11.5	10800	190000	ring and trophozoite		HRP	neg		42.3	1.39	1.7	146.8	3.25	317.2	98.5	81.6
	Sarkar, S.	2010	ARDS		India															110		32	130	80							ring and trophozoite		HRP	neg
	Sarkar, S.	2010	ARDS		India	2	yes							yes	yes					115		48	110	60				11.1	6700	160000	trophozoites		HRP	neg			0.8	0.6	134	3.5		38
case series	Thapa, R.	2007	Impair conciousness (cerebral malaria)+convulsion+severe anemia		India	4	yes																		convulsions	YES	YES	6			trophozoites		LDH/HRP	pos/neg		normal	normal		normal	normal		normal	normal			normal
	Thapa, R.	2007	Impair conciousness (cerebral malaria)+convulsion		India	4	yes																		convulsions			13.7			trophozoites		LDH/HRP	pos/neg		increased	increased		normal	normal		normal	normal
letter	Bhatia, V. and Bhatia, J.	2010	Bleeding+Severe anemia		India	4	yes	yes				yes								tachycardia	38.4	hyperdynamic					YES	4.7	3400	21000	ring	0.015	LDH/HRP	pos/neg		normal	normal					normal	normal			normal
	Bhatia, V. and Bhatia, J.	2010	Bleeding		India	4	yes													tachycardia		tachypnea				YES	YES	8.7	4700	35000			LDH/HRP	pos/neg
letter	Jatav, O.	2014	Impair conciousness (cerebral malaria)+severe anemia		India	15	yes			yes				yes	yes										neck rigidity and Kernig's sign			6.6	11000	166000	rings
letter	Kumar, P.	2017	ARDS+ARF+Metabolic acidosis		India	4	yes					yes		yes	yes					120	40		110	70				8.2	10300	22000	schizonts				40	121	2.3	2.7	normal	normal	258	455	520		6690	normal
letter	Sharma, J.	1993	ARF+Severe anemia		India	7	yes					yes	anuria		yes										edema			6	5400	80000						192.9	6.4	0.8	130	5.8							4+	plenty
case report	Saleri	2006	ARDS			4	yes							yes							39.9		100	60																						normal
case report	Lee, J. H.	2010	Bleeding+Jaundice		South Korea	6	yes													136			85	52		YES		10.5	8100	40000		9,188/μL						3.3			325	150	78
case report	Fitri, L. E.	2013	severe anemia+ARF+Jaundice	15	Indonesia	9	yes													90	38.3	20	110	80				6.9	5870	54000					68	77.7	1.46	4.61	135	3.88		88	354	1.88
case report	Rifakis, P. M.	2008	Jaundice		Venezuela	5	yes				yes			yes		yes				99	39.5		80	60		YES	YES	15.9	3000	57000		2,000 /μL					1.7	3.3			850	101	138				1+
[truncated: 13 more columns]
