# Supplementary material for: Prevalence and risk factors related to poor outcome of patients with severe Plasmodium vivax infection: a systematic review, meta-analysis, and analysis of case reports
Source: BMC Infect Dis. 2020 May 24;20:363. doi: 10.1186/s12879-020-05046-y (PMC7245863; doi:10.1186/s12879-020-05046-y)
Supplement: Supplementary file 3 — Additional file 3. Data set 3. [file 12879_2020_5046_MOESM3_ESM.xls]

## Sheet: Data set 3
no	author	year	yearg	impare	prostation	convulsion	acidosis	ards	severeanemia	renal	jaundice	pulmonary	bleed	shock	hyperparasite	age	gender	country	indiaornot	fever	daysoffe	cough	weekness	headarch	malaise	rash	urine	chill	rigors	abpain	neusea	vomiting	edema	pulse	tachycha	temp	rr	tachyapn	sb	dsb	spleen1	liver1	hb	anemia	wbc	leukopen	leukocytosis	platlet	severeth
1	Kanodia	2013	2	2	2	2	2	2	2	1	2	2	2	2	2	28	2	India	1	yes	10	2	2	2	2	2	2	2	2	2	2	2	2	100	2	37.7	#NULL!	2	100	60	1	2	9.5	1	7840	2	2	#NULL!	2
2	Kaur, D.	2017	2	2	2	2	2	2	2	1	2	2	2	2	2	8	1	India	1	yes	7	2	2	2	2	1	1	1	1	2	2	2	2	100	2	39	#NULL!	2	100	60	1	1	8.3	1	8300	2	2	30000	1
3	Kute, V. B.	2012	2	2	2	2	2	2	2	1	1	2	2	2	2	18	2	India	1	yes	5	2	2	2	2	2	1	1	1	2	2	2	2	116	1	40	36	2	110	58	2	2	5.2	1	7200	2	2	#NULL!	1
4	Kute, V. B.	2012	2	2	2	2	2	2	2	1	2	2	2	2	2	29	2	India	1	yes	10	2	2	2	2	2	1	1	1	2	2	2	2	120	1	40	35	2	110	60	2	2	8.8	1	9600	2	2	150000	2
5	Lakhotia, M.	2015	2	2	2	2	2	2	2	1	2	2	2	2	2	22	1	India	1	yes	6	2	2	2	2	2	1	2	2	1	2	1	2	134	1	36.7	24	2	80	60	2	2	12.7	2	#NULL!	#NULL!	#NULL!	#NULL!	2
6	Nair, R. K.	2019	2	2	2	2	2	2	2	1	1	2	2	2	2	24	2	India	1	yes	10	2	2	2	2	2	1	1	2	1	1	1	2	96	2	#NULL!	#NULL!	2	110	60	2	2	10.3	1	7000	2	2	110000	2
7	Patel, M. P.	2013	2	2	2	2	2	2	2	1	2	2	2	2	2	17	1	India	1	yes	10	2	2	2	2	2	1	1	1	2	2	2	2	#NULL!	#NULL!	39.1	28	2	140	90	2	2	9	1	#NULL!	#NULL!	#NULL!	96000	2
8	Saharan, S.	2009	1	2	2	2	2	1	2	1	2	2	2	2	2	11	1	India	1	yes	5	2	2	2	2	2	1	1	2	1	2	2	2	#NULL!	#NULL!	#NULL!	#NULL!	2	120	70	2	2	8.8	1	#NULL!	#NULL!	#NULL!	#NULL!	1
9	Sharma, J.	1993	1	2	2	2	2	2	2	1	2	2	2	2	2	4	2	India	1	yes	7	2	2	2	2	2	1	2	1	2	2	2	1	#NULL!	#NULL!	#NULL!	#NULL!	2	#NULL!	#NULL!	2	2	6	1	5400	2	2	80000	2
10	Sharma, V.	2012	2	2	2	2	2	2	2	1	1	2	2	1	2	17	1	India	1	yes	14	2	2	2	2	2	2	1	1	1	2	1	2	124	1	#NULL!	32	2	86	42	2	2	13.4	2	#NULL!	#NULL!	#NULL!	#NULL!	1
11	Karanth, S. S.	2014	2	2	2	2	2	2	2	2	2	2	1	2	2	47	1	India	1	yes	3	2	1	2	2	2	2	2	1	2	2	2	2	124	1	39.7	#NULL!	2	110	70	2	2	13.8	2	3400	1	2	#NULL!	1
12	Kochar, A.	2013	2	2	2	2	2	2	2	2	2	2	1	2	2	42	1	India	1	yes	6	2	2	2	2	2	2	2	2	2	2	2	2	86	2	37.8	16	2	130	80	2	2	5.6	1	8000	2	2	#NULL!	1
13	Raj, M. A.	2016	2	2	2	2	2	2	2	2	1	2	1	2	2	35	1	India	1	no	#NULL!	2	2	1	2	2	2	2	2	2	2	1	2	#NULL!	#NULL!	38.9	#NULL!	2	#NULL!	#NULL!	2	2	9.1	1	#NULL!	#NULL!	#NULL!	#NULL!	1
14	Arora, S.	2018	2	2	2	2	1	1	2	1	2	2	2	2	1	42	2	India	1	yes	5	2	2	2	2	2	2	2	2	2	2	2	2	110	1	39.1	40	2	100	60	2	2	9.6	1	#NULL!	#NULL!	#NULL!	#NULL!	1
15	Amireh, S.	2018	2	1	2	2	2	2	2	2	1	2	2	2	2	23	1	Nigeria	2	yes	5	2	2	2	2	2	2	2	2	2	2	2	2	119	1	39.2	24	2	119	70	1	2	7.9	1	#NULL!	#NULL!	#NULL!	#NULL!	1
16	Anvikar, A. R.	2010	1	1	2	2	2	2	2	2	2	2	2	2	2	20	#NULL!	India	1	yes	4	2	2	2	2	2	2	1	1	2	2	1	2	92	2	38.9	28	2	70	#NULL!	1	2	#NULL!	#NULL!	#NULL!	#NULL!	#NULL!	52000	2
17	Bhatia, R. and Bhatia, G.	2016	2	1	2	2	2	2	2	2	2	2	2	2	2	4	1	India	1	yes	7	2	2	2	2	2	2	2	2	2	2	2	2	#NULL!	#NULL!	#NULL!	#NULL!	2	#NULL!	#NULL!	1	1	4.2	1	2700	1	2	#NULL!	2
18	Gupta, H.	2016	2	1	2	2	2	2	2	2	2	2	2	2	2	19	1	India	1	yes	2	2	2	1	2	2	2	1	2	2	2	1	2	80	2	36.9	18	2	124	80	2	2	#NULL!	#NULL!	#NULL!	#NULL!	#NULL!	#NULL!	2
19	Kakaraparthi, S.	2014	2	1	2	2	2	2	2	1	2	2	2	2	2	73	2	India	1	yes	1	2	1	2	2	2	2	1	1	2	2	2	2	#NULL!	#NULL!	#NULL!	#NULL!	2	110	80	1	1	11	1	2600	1	2	#NULL!	1
20	Khan, Y. A.	2018	2	1	2	2	2	2	2	2	2	2	2	2	2	9	1	Pakistan	2	yes	3	2	2	2	2	2	2	2	2	2	2	1	2	167	1	38	70	1	133	87	2	2	9.4	1	13000	2	1	304000	2
21	Pinzon, M. A.	2013	2	1	2	2	2	2	2	2	2	2	2	2	2	22	1	Colombia	2	yes	7	2	2	1	1	2	2	2	2	2	2	2	2	#NULL!	#NULL!	#NULL!	#NULL!	2	#NULL!	#NULL!	2	2	#NULL!	#NULL!	#NULL!	#NULL!	#NULL!	55300	2
22	Pothapregada, S. and Kamala	2014	2	1	2	2	2	2	2	2	2	2	2	2	2	8	2	India	1	yes	7	2	2	2	2	2	1	1	1	2	2	2	2	#NULL!	#NULL!	#NULL!	#NULL!	2	60	40	1	2	#NULL!	#NULL!	#NULL!	#NULL!	#NULL!	#NULL!	#NULL!
23	Rathia, S. K.	2016	2	1	2	2	2	2	2	2	2	2	2	2	2	10	1	India	1	yes	5	2	2	2	2	2	2	1	1	2	2	1	2	90	2	#NULL!	#NULL!	2	92	54	2	2	11.9	1	#NULL!	#NULL!	#NULL!	#NULL!	1
24	Sarkar, J.	2012	2	1	2	2	2	2	2	1	2	2	2	2	2	#NULL!	1	India	1	yes	5	2	2	1	2	2	2	1	1	1	2	1	2	100	2	40	30	2	80	60	2	2	11.7	1	1500	1	2	80000	1
25	Sinha, S.	2013	2	2	1	2	2	2	2	2	2	2	2	2	2	26	1	India	1	yes	2	2	1	2	2	2	2	1	2	2	2	2	2	74	2	#NULL!	#NULL!	2	124	70	1	2	11.5	1	7900	2	2	#NULL!	2
26	Illamperuma, C. and Allen,	2007	1	2	2	2	2	2	2	2	2	1	2	2	2	50	1	Uganda	2	yes	5	2	2	1	2	2	2	2	2	2	2	2	2	140	1	39.5	18	2	126	82	2	2	10.2	1	5500	2	2	#NULL!	2
27	Nasir, N.	2014	2	2	2	2	2	1	2	2	2	2	2	1	2	20	2	Pakistan	2	yes	8	2	2	2	2	2	2	2	2	1	1	1	2	107	1	#NULL!	#NULL!	2	82	59	2	2	12.3	2	#NULL!	#NULL!	#NULL!	#NULL!	1
28	Pukrittayakamee, S.	1998	1	2	2	2	2	2	2	2	2	1	2	2	2	17	1	Thailand	2	yes	2	1	2	2	2	2	2	2	2	2	2	2	2	80	2	37.5	20	2	130	80	2	1	10.3	1	8700	2	2	#NULL!	1
29	Abideen, Z. U.	2016	2	2	2	2	1	1	2	2	2	2	2	2	2	44	1	Pakistan	2	yes	7	1	1	2	2	2	2	1	1	2	2	2	2	112	1	37.8	30	2	100	60	2	2	14.4	2	8000	2	2	#NULL!	1
30	Agarwal, R.	2007	1	2	2	2	2	1	2	2	2	2	2	2	2	28	1	India	1	yes	2	2	2	1	2	2	2	2	2	2	2	2	2	120	1	#NULL!	44	1	124	80	1	1	8.6	1	#NULL!	#NULL!	#NULL!	#NULL!	2
31	Atam, V.	2013	2	2	2	2	2	1	2	2	2	2	2	2	2	42	2	India	1	yes	7	1	2	2	2	2	2	1	1	1	1	2	2	110	1	38.9	#NULL!	2	102	60	2	2	#NULL!	#NULL!	9800	2	2	#NULL!	#NULL!
32	Carlini, M. E.	1999	1	2	2	2	2	1	2	2	2	2	2	2	2	32	1	Colombia	2	yes	#NULL!	2	1	2	1	2	2	1	2	1	2	2	2	130	1	35.7	#NULL!	2	63	47	2	2	14.9	2	3400	1	2	17000	1
33	Gupta, H.	2015	2	2	2	2	2	1	2	2	1	2	2	2	2	60	2	India	1	yes	5	2	2	2	2	2	2	1	2	2	2	2	2	110	1	37	24	2	100	70	2	2	9.9	1	3200	1	2	#NULL!	1
34	Kasliwal, P.	2009	1	2	2	2	2	1	2	2	2	2	2	2	2	42	1	India	1	yes	7	1	2	1	2	2	2	1	2	1	2	2	2	88	2	37.6	22	2	140	90	2	2	#NULL!	#NULL!	#NULL!	#NULL!	#NULL!	#NULL!	2
35	Lee, H. J.	2013	2	2	2	2	1	1	2	2	1	2	2	2	2	59	1	South Ko	2	yes	7	2	2	2	2	2	2	2	2	1	2	2	2	180	1	37.3	20	2	109	65	1	2	11.1	1	#NULL!	#NULL!	#NULL!	#NULL!	1
36	Lomar, A. V.	2005	1	2	2	2	2	1	2	2	2	2	2	2	2	43	2	Brazil	2	yes	3	2	1	1	2	2	2	2	2	2	2	2	2	115	1	37.9	#NULL!	2	81	64	2	1	12.4	2	#NULL!	#NULL!	#NULL!	#NULL!	2
37	Nemie, L.	2018	2	2	2	2	2	1	2	1	1	2	1	2	2	37	2	Ethiopia	2	yes	7	2	2	1	2	1	1	2	2	1	2	2	2	116	1	38.5	40	2	120	70	2	2	8.5	1	#NULL!	#NULL!	#NULL!	#NULL!	1
38	Price, L.	2007	1	2	2	2	2	1	2	2	2	2	2	2	2	69	1	India	1	yes	3	2	2	1	2	2	2	2	2	2	2	2	2	139	1	39.4	#NULL!	2	146	86	2	2	12	2	#NULL!	#NULL!	#NULL!	#NULL!	2
39	Valecha, N.	2009	1	1	2	2	2	1	2	2	2	2	2	1	1	20	2	India	1	yes	#NULL!	2	2	2	2	2	2	1	1	2	2	2	2	#NULL!	#NULL!	38.3	#NULL!	2	#NULL!	#NULL!	2	2	15	2	#NULL!	#NULL!	#NULL!	#NULL!	#NULL!
40	Mehndiratta	2013	2	2	2	2	2	2	1	2	2	2	1	1	2	11	1	India	1	yes	5	2	2	2	2	1	1	1	1	2	2	2	2	110	1	38.9	28	2	116	70	1	1	6.4	1	9200	2	2	#NULL!	1
41	Aashish, A.	2015	2	2	2	2	2	2	2	1	1	2	2	2	2	25	1	India	1	yes	3	2	1	2	2	2	1	1	1	2	2	2	2	110	1	#NULL!	#NULL!	2	80	50	2	2	9	1	6000	2	2	#NULL!	2
42	Aashish, A.	2015	2	2	2	2	2	2	2	1	2	2	2	2	2	32	1	India	1	yes	4	2	2	2	2	2	2	2	2	2	2	2	2	115	1	#NULL!	#NULL!	2	90	70	1	1	#NULL!	1	7200	2	2	#NULL!	#NULL!
43	Aashish, A.	2015	2	2	2	2	2	1	2	1	1	1	2	2	2	42	2	India	1	yes	5	2	2	2	2	2	1	2	2	2	2	2	2	126	1	#NULL!	#NULL!	2	60	40	2	2	#NULL!	1	5000	2	2	#NULL!	#NULL!
44	Amitabh, V.	2010	1	2	2	2	2	2	1	1	2	2	2	2	2	25	2	India	1	yes	5	2	2	2	2	2	1	2	2	2	2	2	2	#NULL!	#NULL!	#NULL!	#NULL!	2	#NULL!	#NULL!	2	2	4.1	1	#NULL!	#NULL!	#NULL!	#NULL!	#NULL!
45	Amitabh, V.	2010	1	2	2	2	2	2	2	1	2	2	2	2	2	35	1	India	1	yes	9	2	2	2	2	2	1	2	2	2	2	2	2	110	1	#NULL!	#NULL!	2	130	80	2	2	10.3	1	#NULL!	#NULL!	#NULL!	#NULL!	1
46	Amitabh, V.	2010	1	2	2	2	2	2	2	1	1	2	2	2	2	48	1	India	1	yes	7	2	2	2	2	2	2	2	2	2	2	2	2	#NULL!	#NULL!	#NULL!	#NULL!	2	130	90	2	2	8.2	1	#NULL!	#NULL!	#NULL!	#NULL!	1
47	Amitabh, V.	2010	1	2	2	2	2	2	2	1	1	2	2	2	2	76	1	India	1	yes	7	2	2	2	2	2	1	2	2	2	2	2	2	#NULL!	#NULL!	#NULL!	33	2	170	110	2	2	9.6	1	#NULL!	#NULL!	#NULL!	#NULL!	1
48	Amitabh, V.	2010	1	2	2	2	2	2	2	1	2	2	2	2	2	55	2	India	1	yes	8	2	2	2	2	2	1	2	2	2	2	2	2	#NULL!	#NULL!	#NULL!	#NULL!	2	#NULL!	#NULL!	2	2	7.3	1	#NULL!	#NULL!	#NULL!	150000	2
49	Amitabh, V.	2010	1	2	2	2	2	2	2	1	1	2	2	2	2	42	2	India	1	yes	7	2	1	2	2	2	2	2	2	2	1	1	2	#NULL!	#NULL!	#NULL!	#NULL!	2	140	92	1	1	7.75	1	#NULL!	#NULL!	#NULL!	#NULL!	#NULL!
50	Amitabh, V.	2010	1	2	2	2	2	2	2	1	2	2	2	2	2	25	1	India	1	yes	7	2	2	2	2	2	1	2	2	2	1	1	2	104	1	#NULL!	#NULL!	2	150	110	2	2	8.8	1	#NULL!	#NULL!	#NULL!	#NULL!	#NULL!
51	Amitabh, V.	2010	1	2	2	2	2	2	2	1	1	2	2	2	2	30	1	India	1	yes	4	2	2	2	2	2	2	1	2	2	2	1	2	112	1	#NULL!	#NULL!	2	156	88	2	2	8	1	#NULL!	#NULL!	#NULL!	#NULL!	#NULL!
52	Gera, C. and Dhanoa, J.	2010	1	2	2	2	2	1	2	2	1	2	2	2	2	52	1	India	1	yes	7	1	2	2	2	2	2	2	2	2	2	2	2	102	1	38	48	1	100	70	2	1	10.7	1	#NULL!	#NULL!	#NULL!	30000	1
53	Gera, C. and Dhanoa, J.	2010	1	2	2	2	2	1	2	2	2	2	2	2	2	30	2	India	1	yes	5	2	2	2	2	2	2	2	2	1	2	2	2	86	2	38.5	36	2	110	70	1	1	7.7	1	4200	2	2	65000	2
54	Gupta P	2016	2	1	2	1	2	2	2	2	2	2	2	2	2	14	2	India	1	yes	2	2	2	2	2	1	2	1	2	2	2	2	2	110	1	38.3	20	2	100	75	1	2	6.8	1	4900	2	2	7100	1
55	Harish, R. and Gupta, S.	2009	1	1	2	2	2	2	1	2	2	2	1	2	2	4	1	India	1	yes	4	2	2	2	2	2	2	2	2	2	2	1	2	#NULL!	#NULL!	#NULL!	#NULL!	2	#NULL!	#NULL!	2	2	7.2	1	#NULL!	#NULL!	#NULL!	#NULL!	#NULL!
56	Joon, Y. S.	2007	1	2	2	2	2	2	2	2	1	2	2	1	2	21	1	Republic	2	yes	6	2	1	2	2	2	2	2	2	1	2	2	2	105	1	39	#NULL!	2	70	40	1	1	#NULL!	#NULL!	#NULL!	#NULL!	#NULL!	#NULL!	2
57	Joon, Y. S.	2007	1	2	2	2	2	2	2	2	2	2	2	1	2	33	1	Republic	2	yes	7	2	2	2	2	2	2	1	2	1	1	2	2	88	2	#NULL!	#NULL!	2	70	40	1	1	#NULL!	#NULL!	#NULL!	#NULL!	#NULL!	#NULL!	#NULL!
58	Neki, N. S.	2013	2	1	2	1	2	2	2	2	2	2	2	2	2	42	1	India	1	yes	5	2	2	2	2	2	2	1	1	2	2	2	2	110	1	#NULL!	22	2	110	80	1	2	#NULL!	#NULL!	#NULL!	#NULL!	#NULL!	#NULL!	2
59	Neki, N. S.	2013	2	1	2	1	2	2	2	2	2	2	2	2	2	49	1	India	1	yes	5	2	2	2	2	2	2	1	1	2	2	2	2	110	1	#NULL!	22	2	110	80	1	2	#NULL!	#NULL!	#NULL!	#NULL!	#NULL!	#NULL!	2
60	Sarkar, S. and Bhattacharya	2008	1	1	2	1	2	2	2	2	2	2	2	2	2	19	1	India	1	yes	5	2	2	2	2	2	2	1	1	2	2	2	2	#NULL!	#NULL!	#NULL!	#NULL!	2	#NULL!	#NULL!	2	2	#NULL!	#NULL!	#NULL!	#NULL!	#NULL!	#NULL!	#NULL!
61	Sarkar, S. and Bhattacharya	2008	1	1	2	1	2	2	2	2	2	2	2	2	2	19	1	India	1	yes	5	2	2	2	2	2	2	1	1	2	2	2	2	#NULL!	#NULL!	#NULL!	#NULL!	2	#NULL!	#NULL!	2	2	#NULL!	#NULL!	#NULL!	#NULL!	#NULL!	#NULL!	#NULL!
62	Sarkar, S. and Bhattacharya	2008	1	1	2	1	2	2	2	2	2	2	2	2	2	19	1	India	1	yes	5	2	2	2	2	2	2	1	1	2	2	2	2	#NULL!	#NULL!	#NULL!	#NULL!	2	#NULL!	#NULL!	2	2	#NULL!	#NULL!	#NULL!	#NULL!	#NULL!	#NULL!	#NULL!
63	Sarkar, S.	2010	1	2	2	2	2	1	2	2	2	2	2	2	2	42	1	India	1	yes	7	2	2	1	2	2	2	1	1	2	2	1	2	110	1	#NULL!	32	2	100	60	2	2	11.5	1	#NULL!	#NULL!	#NULL!	#NULL!	2
64	Sarkar, S.	2010	1	2	2	2	2	1	2	2	2	2	2	2	2	36	1	India	1		#NULL!	2	2	2	2	2	2	2	2	2	2	2	2	110	1	#NULL!	32	2	130	80	2	2	#NULL!	#NULL!	#NULL!	#NULL!	#NULL!	#NULL!	#NULL!
65	Sarkar, S.	2010	1	2	2	2	2	1	2	2	2	2	2	2	2	15	1	India	1	yes	2	2	2	2	2	2	2	1	1	2	2	2	2	115	1	#NULL!	48	1	110	60	2	2	11.1	1	6700	2	2	#NULL!	2
66	Thapa, R.	2007	1	1	2	1	2	2	1	2	2	2	2	2	2	12	1	India	1	yes	4	2	2	2	2	2	2	2	2	2	2	2	2	#NULL!	#NULL!	#NULL!	#NULL!	2	#NULL!	#NULL!	1	1	6	1	#NULL!	#NULL!	#NULL!	#NULL!	#NULL!
67	Thapa, R.	2007	1	1	2	1	2	2	2	2	2	2	2	2	2	12	1	India	1	yes	4	2	2	2	2	2	2	2	2	2	2	2	2	#NULL!	#NULL!	#NULL!	#NULL!	2	#NULL!	#NULL!	2	2	13.7	2	#NULL!	1	1	#NULL!	#NULL!
68	Bhatia, V. and Bhatia, J.	2010	1	2	2	2	2	2	1	2	2	2	1	2	2	8	2	India	1	yes	4	1	2	2	2	1	2	2	2	2	2	2	2	#NULL!	#NULL!	38.4	#NULL!	2	#NULL!	#NULL!	2	1	4.7	1	3400	1	2	#NULL!	1
69	Bhatia, V. and Bhatia, J.	2010	1	2	2	2	2	2	2	2	2	2	2	2	2	4.5	2	India	1	yes	4	2	2	2	2	2	2	2	2	2	2	2	2	#NULL!	#NULL!	#NULL!	#NULL!	2	#NULL!	#NULL!	1	1	8.7	1	4700	2	2	#NULL!	1
70	Jatav, O.	2014	2	1	2	2	2	2	1	2	2	2	2	2	2	30	2	India	1	yes	15	2	2	1	2	2	2	1	1	2	2	2	2	#NULL!	#NULL!	#NULL!	#NULL!	2	#NULL!	#NULL!	2	2	6.6	1	11000	2	1	#NULL!	2
71	Kumar, P.	2017	2	2	2	2	1	1	2	1	2	2	2	2	2	62	2	India	1	yes	4	2	2	2	2	1	2	1	1	2	2	2	2	120	1	40	#NULL!	2	110	70	2	2	8.2	1	#NULL!	#NULL!	#NULL!	#NULL!	1
72	Sharma, J.	1993	1	2	2	2	2	2	1	1	2	2	2	2	2	4	2	India	1	yes	7	2	2	2	2	1	1	2	1	2	2	2	2	#NULL!	#NULL!	#NULL!	#NULL!	2	#NULL!	#NULL!	2	2	6	1	5400	2	2	#NULL!	2
73	Saleri	2006	1	2	2	2	2	1	2	2	2	2	2	2	2	50	2	Venezuel	2	yes	4	2	2	2	2	2	2	1	2	2	2	2	2	#NULL!	#NULL!	39.9	#NULL!	2	100	60	2	2	#NULL!	#NULL!	#NULL!	#NULL!	#NULL!	#NULL!	#NULL!
74	Lee, J. H.	2010	1	2	2	2	2	2	2	2	1	2	1	2	2	52	1	South Ko	2	yes	6	2	2	2	2	2	2	2	2	2	2	2	2	136	1	#NULL!	#NULL!	2	85	52	1	2	10.5	1	#NULL!	#NULL!	#NULL!	#NULL!	1
75	Fitri, L. E.	2013	2	2	2	2	2	2	1	1	1	2	2	2	2	29	2	Indonesi	2	yes	9	2	2	2	2	2	2	2	2	2	2	2	2	90	2	38.3	20	2	110	80	2	2	6.9	1	5870	2	2	54000	2
76	Rifakis, P. M.	2008	1	2	2	2	2	2	2	2	1	2	2	2	2	29	1	Venezuel	2	yes	5	2	2	2	1	2	2	1	2	1	2	2	2	99	2	39.5	#NULL!	2	80	60	1	1	15.9	2	3000	1	2	#NULL!	2
[truncated: 6 more columns]
